# Supplementary material for: Relationship between Brain-Derived Neurotrophic Factor and Cognitive Decline in Patients with Mild Cognitive Impairment and Dementia
Source: Biomolecules. 2023 Mar 21;13(3):570. doi: 10.3390/biom13030570 (PMC10046678; doi:10.3390/biom13030570)
Supplement: Supplementary file 1 [file biomolecules-13-00570-s001.zip]

Archive with 1 entries (1 files):
- biomolecules-2256381-supplementary.pdf
